# Supplementary material for: Carbon:Nitrogen Ratio Affects Differentially the Poly-β-hydroxybutyrate Synthesis in Bacillus thuringiensis Isolates from México
Source: Polymers (Basel). 2025 Jul 18;17(14):1978. doi: 10.3390/polym17141978 (PMC12299581; doi:10.3390/polym17141978)
Supplement: Supplementary file 1 [file polymers-17-01978-s001.zip]

Archive with 1 entries (1 files):
- polymers-3689237-supplementary.pdf
